# Supplementary material for: Prediction of Post-Bath Body Temperature Using Fuzzy Inference Systems with Hydrotherapy Data
Source: Healthcare (Basel). 2025 Apr 23;13(9):972. doi: 10.3390/healthcare13090972 (PMC12071936; doi:10.3390/healthcare13090972)
Supplement: Supplementary file 1 [file healthcare-13-00972-s001.zip]

Archive with 1 entries (1 files):
- healthcare-3563874-supplementary.xlsx
