# Supplementary material for: Prediction of Post-Bath Body Temperature Using Fuzzy Inference Systems with Hydrotherapy Data
Source: Healthcare (Basel). 2025 Apr 23;13(9):972. doi: 10.3390/healthcare13090972 (PMC12071936; doi:10.3390/healthcare13090972)
Supplement: Supplementary file 1 [file healthcare-13-00972-s001.zip › healthcare-3563874-supplementary.xlsx]

## Sheet: Sheet1
Bath Temperature	Bathing Time	Gender	Room Temperature	Room Humidity	Pre-bath Right-Hand Skin Temp	10min Right-Hand Skin Temp	20min Right-Hand Skin Temp	30min Right-Hand Skin Temp	60min Right-Hand Skin Temp	Pre-bath Left-Hand Deep Temp	10min Left-Hand Deep Temp	20min Left-Hand Deep Temp	30min Left-Hand Deep Temp	60min Left-Hand Deep Temp	Pre-bath Left-Hand Non-contact Surface Temp	10min Left-Hand Non-contact Surface Temp	20min Left-Hand Non-contact Surface Temp	30min Left-Hand Non-contact Surface Temp	60min Left-Hand Non-contact Surface Temp	Pre-bath Forehead Skin Temp	10min Forehead Skin Temp	20min Forehead Skin Temp	30min Forehead Skin Temp	60min Forehead Skin Temp
41°C	5 minutes	Male	25°C	0.5	34	35.1	35	34.9	34.7	32.9	34	34.1	33.9	33.6	32.7	33.9	33.5	33.5	33.1	34.3	33.5	33.8	33.7	33.5
